# Supplementary material for: Potamophylaxhumoinsapiens sp. n. (Trichoptera, Limnephilidae), a new species from the Sharr Mountains, Republic of Kosovo
Source: Biodivers Data J. 2023 Jan 11;11:e97969. doi: 10.3897/BDJ.11.e97969 (PMC9850254; doi:10.3897/BDJ.11.e97969)
Supplement: XML Treatment for Potamophylax humoinsapiens [file BDJ.11.e97969-treatment1.xml]

<!DOCTYPE tp:taxon-treatment
  PUBLIC "-//TaxonX//DTD Taxonomic Treatment Publishing DTD v0 20100105//EN" "tax-treatment-NSO.dtd">
<tp:taxon-treatment xmlns:tp="http://www.plazi.org/taxpub"><tp:treatment-meta><mixed-citation publication-type="journal"><person-group><name><surname>Ibrahimi</surname><given-names>Halil</given-names></name><name><surname>Bilalli</surname><given-names>Astrit</given-names></name><name><surname>Gashi</surname><given-names>Agim</given-names></name><name><surname>Grapci Kotori</surname><given-names>Linda</given-names></name><name><surname>Slavevska Stamenkovič</surname><given-names>Valentina</given-names></name><name><surname>Geci</surname><given-names>Donard</given-names></name></person-group><article-title><italic><tp:taxon-name><tp:taxon-name-part taxon-name-part-type="genus" reg="Potamophylax">Potamophylax</tp:taxon-name-part><tp:taxon-name-part taxon-name-part-type="species" reg="humoinsapiens">humoinsapiens</tp:taxon-name-part></tp:taxon-name></italic> sp. n. (<tp:taxon-name><tp:taxon-name-part taxon-name-part-type="order">Trichoptera</tp:taxon-name-part></tp:taxon-name>, <tp:taxon-name><tp:taxon-name-part taxon-name-part-type="family">Limnephilidae</tp:taxon-name-part></tp:taxon-name>), a new species from the Sharr Mountains, Republic of Kosovo</article-title><source>Biodivers Data J</source><day>11</day><month>01</month><year>2023</year><volume>11</volume><pub-id pub-id-type="doi">10.3897/BDJ.11.e97969</pub-id></mixed-citation></tp:treatment-meta><tp:nomenclature><tp:taxon-name>
            <object-id xmlns:xlink="http://www.w3.org/1999/xlink" content-type="arpha" xlink:type="simple">721160E4-BE2A-5F10-A8A4-8B4BA1A08408</object-id>
            <tp:taxon-name-part taxon-name-part-type="genus">Potamophylax</tp:taxon-name-part>
            <tp:taxon-name-part taxon-name-part-type="species">humoinsapiens</tp:taxon-name-part>
            <object-id xmlns:xlink="http://www.w3.org/1999/xlink" content-type="zoobank" xlink:type="simple" object-id-type="ZooBank">95A49795-937A-419F-BA72-A85AD2C1C98E</object-id>
          </tp:taxon-name><tp:taxon-authority>Ibrahimi &amp; Bilalli</tp:taxon-authority><tp:taxon-status xmlns:xlink="http://www.w3.org/1999/xlink" xlink:type="simple">sp. n.</tp:taxon-status></tp:nomenclature><tp:treatment-sec sec-type="materials"><title>Materials</title><list list-type="alpha-lower" list-content="occurrences"><list-item><p><bold>Type status:</bold> <named-content xmlns:xlink="http://www.w3.org/1999/xlink" content-type="dwc:typeStatus" xlink:type="simple">Holotype</named-content>. <bold>Occurrence:</bold> recordedBy: <named-content xmlns:xlink="http://www.w3.org/1999/xlink" content-type="dwc:recordedBy" xlink:type="simple">Halil Ibrahimi, Astrit Bilalli</named-content>; individualCount: <named-content xmlns:xlink="http://www.w3.org/1999/xlink" content-type="dwc:individualCount" xlink:type="simple">1</named-content>; sex: <named-content xmlns:xlink="http://www.w3.org/1999/xlink" content-type="dwc:sex" xlink:type="simple">male</named-content>; lifeStage: <named-content xmlns:xlink="http://www.w3.org/1999/xlink" content-type="dwc:lifeStage" xlink:type="simple">adult</named-content>; occurrenceID: <named-content xmlns:xlink="http://www.w3.org/1999/xlink" content-type="dwc:occurrenceID" xlink:type="simple">6E91A186-F8FF-5E67-A55C-F4BF514BD704</named-content>; <bold>Taxon:</bold> class: <named-content xmlns:xlink="http://www.w3.org/1999/xlink" content-type="dwc:class" xlink:type="simple"><tp:taxon-name><tp:taxon-name-part taxon-name-part-type="class">Insecta</tp:taxon-name-part></tp:taxon-name></named-content>; order: <named-content xmlns:xlink="http://www.w3.org/1999/xlink" content-type="dwc:order" xlink:type="simple"><tp:taxon-name><tp:taxon-name-part taxon-name-part-type="order">Trichoptera</tp:taxon-name-part></tp:taxon-name></named-content>; family: <named-content xmlns:xlink="http://www.w3.org/1999/xlink" content-type="dwc:family" xlink:type="simple"><tp:taxon-name><tp:taxon-name-part taxon-name-part-type="family">Limnephilidae</tp:taxon-name-part></tp:taxon-name></named-content>; genus: <named-content xmlns:xlink="http://www.w3.org/1999/xlink" content-type="dwc:genus" xlink:type="simple"><tp:taxon-name><tp:taxon-name-part taxon-name-part-type="genus">Potamophylax</tp:taxon-name-part></tp:taxon-name></named-content>; nomenclaturalCode: <named-content xmlns:xlink="http://www.w3.org/1999/xlink" content-type="dwc:nomenclaturalCode" xlink:type="simple">ICZN</named-content>; <bold>Location:</bold> continent: <named-content xmlns:xlink="http://www.w3.org/1999/xlink" content-type="dwc:continent" xlink:type="simple">Europe</named-content>; waterBody: <named-content xmlns:xlink="http://www.w3.org/1999/xlink" content-type="dwc:waterBody" xlink:type="simple">Aegean Sea Basin</named-content>; country: <named-content xmlns:xlink="http://www.w3.org/1999/xlink" content-type="dwc:country" xlink:type="simple">Kosovo</named-content>; countryCode: <named-content xmlns:xlink="http://www.w3.org/1999/xlink" content-type="dwc:countryCode" xlink:type="simple">XKS</named-content>; municipality: <named-content xmlns:xlink="http://www.w3.org/1999/xlink" content-type="dwc:municipality" xlink:type="simple">Shtërpce</named-content>; locality: <named-content xmlns:xlink="http://www.w3.org/1999/xlink" content-type="dwc:locality" xlink:type="simple">main road towards Prevallë</named-content>; verbatimLocality: <named-content xmlns:xlink="http://www.w3.org/1999/xlink" content-type="dwc:verbatimLocality" xlink:type="simple">sidestream of the Lepenc River</named-content>; verbatimElevation: <named-content xmlns:xlink="http://www.w3.org/1999/xlink" content-type="dwc:verbatimElevation" xlink:type="simple">1416</named-content>; decimalLatitude: <named-content xmlns:xlink="http://www.w3.org/1999/xlink" content-type="dwc:decimalLatitude" xlink:type="simple">42.172804</named-content>; decimalLongitude: <named-content xmlns:xlink="http://www.w3.org/1999/xlink" content-type="dwc:decimalLongitude" xlink:type="simple">20.969464</named-content>; <bold>Event:</bold> samplingProtocol: <named-content xmlns:xlink="http://www.w3.org/1999/xlink" content-type="dwc:samplingProtocol" xlink:type="simple">UV light trap</named-content>; year: <named-content xmlns:xlink="http://www.w3.org/1999/xlink" content-type="dwc:year" xlink:type="simple">2021</named-content>; month: <named-content xmlns:xlink="http://www.w3.org/1999/xlink" content-type="dwc:month" xlink:type="simple">11</named-content>; day: <named-content xmlns:xlink="http://www.w3.org/1999/xlink" content-type="dwc:day" xlink:type="simple">12</named-content></p></list-item><list-item><p><bold>Type status:</bold> <named-content xmlns:xlink="http://www.w3.org/1999/xlink" content-type="dwc:typeStatus" xlink:type="simple">Paratype</named-content>. <bold>Occurrence:</bold> recordedBy: <named-content xmlns:xlink="http://www.w3.org/1999/xlink" content-type="dwc:recordedBy" xlink:type="simple">Halil Ibrahimi, Astrit Bilalli</named-content>; individualCount: <named-content xmlns:xlink="http://www.w3.org/1999/xlink" content-type="dwc:individualCount" xlink:type="simple">12</named-content>; sex: <named-content xmlns:xlink="http://www.w3.org/1999/xlink" content-type="dwc:sex" xlink:type="simple">males</named-content>; lifeStage: <named-content xmlns:xlink="http://www.w3.org/1999/xlink" content-type="dwc:lifeStage" xlink:type="simple">adults</named-content>; occurrenceID: <named-content xmlns:xlink="http://www.w3.org/1999/xlink" content-type="dwc:occurrenceID" xlink:type="simple">89E22BF4-8039-5F0B-A92B-6620CF80DFB8</named-content>; <bold>Taxon:</bold> class: <named-content xmlns:xlink="http://www.w3.org/1999/xlink" content-type="dwc:class" xlink:type="simple"><tp:taxon-name><tp:taxon-name-part taxon-name-part-type="class">Insecta</tp:taxon-name-part></tp:taxon-name></named-content>; order: <named-content xmlns:xlink="http://www.w3.org/1999/xlink" content-type="dwc:order" xlink:type="simple"><tp:taxon-name><tp:taxon-name-part taxon-name-part-type="order">Trichoptera</tp:taxon-name-part></tp:taxon-name></named-content>; family: <named-content xmlns:xlink="http://www.w3.org/1999/xlink" content-type="dwc:family" xlink:type="simple"><tp:taxon-name><tp:taxon-name-part taxon-name-part-type="family">Limnephilidae</tp:taxon-name-part></tp:taxon-name></named-content>; genus: <named-content xmlns:xlink="http://www.w3.org/1999/xlink" content-type="dwc:genus" xlink:type="simple"><tp:taxon-name><tp:taxon-name-part taxon-name-part-type="genus">Potamophylax</tp:taxon-name-part></tp:taxon-name></named-content>; nomenclaturalCode: <named-content xmlns:xlink="http://www.w3.org/1999/xlink" content-type="dwc:nomenclaturalCode" xlink:type="simple">ICZN</named-content>; <bold>Location:</bold> continent: <named-content xmlns:xlink="http://www.w3.org/1999/xlink" content-type="dwc:continent" xlink:type="simple">Europe</named-content>; waterBody: <named-content xmlns:xlink="http://www.w3.org/1999/xlink" content-type="dwc:waterBody" xlink:type="simple">Aegean Sea Basin</named-content>; country: <named-content xmlns:xlink="http://www.w3.org/1999/xlink" content-type="dwc:country" xlink:type="simple">Kosovo</named-content>; countryCode: <named-content xmlns:xlink="http://www.w3.org/1999/xlink" content-type="dwc:countryCode" xlink:type="simple">XKS</named-content>; municipality: <named-content xmlns:xlink="http://www.w3.org/1999/xlink" content-type="dwc:municipality" xlink:type="simple">Shtërpce</named-content>; locality: <named-content xmlns:xlink="http://www.w3.org/1999/xlink" content-type="dwc:locality" xlink:type="simple">main road towards Prevallë</named-content>; verbatimLocality: <named-content xmlns:xlink="http://www.w3.org/1999/xlink" content-type="dwc:verbatimLocality" xlink:type="simple">sidestream of the Lepenc River</named-content>; verbatimElevation: <named-content xmlns:xlink="http://www.w3.org/1999/xlink" content-type="dwc:verbatimElevation" xlink:type="simple">1416</named-content>; decimalLatitude: <named-content xmlns:xlink="http://www.w3.org/1999/xlink" content-type="dwc:decimalLatitude" xlink:type="simple">42.172804</named-content>; decimalLongitude: <named-content xmlns:xlink="http://www.w3.org/1999/xlink" content-type="dwc:decimalLongitude" xlink:type="simple">20.969464</named-content>; <bold>Event:</bold> samplingProtocol: <named-content xmlns:xlink="http://www.w3.org/1999/xlink" content-type="dwc:samplingProtocol" xlink:type="simple">UV light trap</named-content>; year: <named-content xmlns:xlink="http://www.w3.org/1999/xlink" content-type="dwc:year" xlink:type="simple">2021</named-content>; month: <named-content xmlns:xlink="http://www.w3.org/1999/xlink" content-type="dwc:month" xlink:type="simple">11</named-content>; day: <named-content xmlns:xlink="http://www.w3.org/1999/xlink" content-type="dwc:day" xlink:type="simple">12</named-content></p></list-item><list-item><p><bold>Type status:</bold> <named-content xmlns:xlink="http://www.w3.org/1999/xlink" content-type="dwc:typeStatus" xlink:type="simple">Paratype</named-content>. <bold>Occurrence:</bold> recordedBy: <named-content xmlns:xlink="http://www.w3.org/1999/xlink" content-type="dwc:recordedBy" xlink:type="simple">Halil Ibrahimi, Astrit Bilalli</named-content>; individualCount: <named-content xmlns:xlink="http://www.w3.org/1999/xlink" content-type="dwc:individualCount" xlink:type="simple">20</named-content>; sex: <named-content xmlns:xlink="http://www.w3.org/1999/xlink" content-type="dwc:sex" xlink:type="simple">males</named-content>; lifeStage: <named-content xmlns:xlink="http://www.w3.org/1999/xlink" content-type="dwc:lifeStage" xlink:type="simple">adults</named-content>; occurrenceID: <named-content xmlns:xlink="http://www.w3.org/1999/xlink" content-type="dwc:occurrenceID" xlink:type="simple">97FDA7E5-5061-50AA-9C21-CE0ADE296551</named-content>; <bold>Taxon:</bold> class: <named-content xmlns:xlink="http://www.w3.org/1999/xlink" content-type="dwc:class" xlink:type="simple"><tp:taxon-name><tp:taxon-name-part taxon-name-part-type="class">Insecta</tp:taxon-name-part></tp:taxon-name></named-content>; order: <named-content xmlns:xlink="http://www.w3.org/1999/xlink" content-type="dwc:order" xlink:type="simple"><tp:taxon-name><tp:taxon-name-part taxon-name-part-type="order">Trichoptera</tp:taxon-name-part></tp:taxon-name></named-content>; family: <named-content xmlns:xlink="http://www.w3.org/1999/xlink" content-type="dwc:family" xlink:type="simple"><tp:taxon-name><tp:taxon-name-part taxon-name-part-type="family">Limnephilidae</tp:taxon-name-part></tp:taxon-name></named-content>; genus: <named-content xmlns:xlink="http://www.w3.org/1999/xlink" content-type="dwc:genus" xlink:type="simple"><tp:taxon-name><tp:taxon-name-part taxon-name-part-type="genus">Potamophylax</tp:taxon-name-part></tp:taxon-name></named-content>; nomenclaturalCode: <named-content xmlns:xlink="http://www.w3.org/1999/xlink" content-type="dwc:nomenclaturalCode" xlink:type="simple">ICZN</named-content>; <bold>Location:</bold> continent: <named-content xmlns:xlink="http://www.w3.org/1999/xlink" content-type="dwc:continent" xlink:type="simple">Europe</named-content>; waterBody: <named-content xmlns:xlink="http://www.w3.org/1999/xlink" content-type="dwc:waterBody" xlink:type="simple">Aegean Sea Basin</named-content>; country: <named-content xmlns:xlink="http://www.w3.org/1999/xlink" content-type="dwc:country" xlink:type="simple">Kosovo</named-content>; countryCode: <named-content xmlns:xlink="http://www.w3.org/1999/xlink" content-type="dwc:countryCode" xlink:type="simple">XKS</named-content>; municipality: <named-content xmlns:xlink="http://www.w3.org/1999/xlink" content-type="dwc:municipality" xlink:type="simple">Shtërpce</named-content>; locality: <named-content xmlns:xlink="http://www.w3.org/1999/xlink" content-type="dwc:locality" xlink:type="simple">2 km away from the main road Shtërpce - Prevallë</named-content>; verbatimLocality: <named-content xmlns:xlink="http://www.w3.org/1999/xlink" content-type="dwc:verbatimLocality" xlink:type="simple">Lepenc River</named-content>; verbatimElevation: <named-content xmlns:xlink="http://www.w3.org/1999/xlink" content-type="dwc:verbatimElevation" xlink:type="simple">1505</named-content>; decimalLatitude: <named-content xmlns:xlink="http://www.w3.org/1999/xlink" content-type="dwc:decimalLatitude" xlink:type="simple">42.176299</named-content>; decimalLongitude: <named-content xmlns:xlink="http://www.w3.org/1999/xlink" content-type="dwc:decimalLongitude" xlink:type="simple">20.984170</named-content>; <bold>Event:</bold> samplingProtocol: <named-content xmlns:xlink="http://www.w3.org/1999/xlink" content-type="dwc:samplingProtocol" xlink:type="simple">UV light trap</named-content>; year: <named-content xmlns:xlink="http://www.w3.org/1999/xlink" content-type="dwc:year" xlink:type="simple">2021</named-content>; month: <named-content xmlns:xlink="http://www.w3.org/1999/xlink" content-type="dwc:month" xlink:type="simple">11</named-content>; day: <named-content xmlns:xlink="http://www.w3.org/1999/xlink" content-type="dwc:day" xlink:type="simple">20</named-content></p></list-item><list-item><p><bold>Type status:</bold> <named-content xmlns:xlink="http://www.w3.org/1999/xlink" content-type="dwc:typeStatus" xlink:type="simple">Paratype</named-content>. <bold>Occurrence:</bold> recordedBy: <named-content xmlns:xlink="http://www.w3.org/1999/xlink" content-type="dwc:recordedBy" xlink:type="simple">Halil Ibrahimi, Astrit Bilalli</named-content>; individualCount: <named-content xmlns:xlink="http://www.w3.org/1999/xlink" content-type="dwc:individualCount" xlink:type="simple">7</named-content>; sex: <named-content xmlns:xlink="http://www.w3.org/1999/xlink" content-type="dwc:sex" xlink:type="simple">males</named-content>; lifeStage: <named-content xmlns:xlink="http://www.w3.org/1999/xlink" content-type="dwc:lifeStage" xlink:type="simple">adults</named-content>; occurrenceID: <named-content xmlns:xlink="http://www.w3.org/1999/xlink" content-type="dwc:occurrenceID" xlink:type="simple">68CC6836-CFAE-5D3A-8226-FA10865B105E</named-content>; <bold>Taxon:</bold> class: <named-content xmlns:xlink="http://www.w3.org/1999/xlink" content-type="dwc:class" xlink:type="simple"><tp:taxon-name><tp:taxon-name-part taxon-name-part-type="class">Insecta</tp:taxon-name-part></tp:taxon-name></named-content>; order: <named-content xmlns:xlink="http://www.w3.org/1999/xlink" content-type="dwc:order" xlink:type="simple"><tp:taxon-name><tp:taxon-name-part taxon-name-part-type="order">Trichoptera</tp:taxon-name-part></tp:taxon-name></named-content>; family: <named-content xmlns:xlink="http://www.w3.org/1999/xlink" content-type="dwc:family" xlink:type="simple"><tp:taxon-name><tp:taxon-name-part taxon-name-part-type="family">Limnephilidae</tp:taxon-name-part></tp:taxon-name></named-content>; genus: <named-content xmlns:xlink="http://www.w3.org/1999/xlink" content-type="dwc:genus" xlink:type="simple"><tp:taxon-name><tp:taxon-name-part taxon-name-part-type="genus">Potamophylax</tp:taxon-name-part></tp:taxon-name></named-content>; nomenclaturalCode: <named-content xmlns:xlink="http://www.w3.org/1999/xlink" content-type="dwc:nomenclaturalCode" xlink:type="simple">ICZN</named-content>; <bold>Location:</bold> continent: <named-content xmlns:xlink="http://www.w3.org/1999/xlink" content-type="dwc:continent" xlink:type="simple">Europe</named-content>; waterBody: <named-content xmlns:xlink="http://www.w3.org/1999/xlink" content-type="dwc:waterBody" xlink:type="simple">Aegean Sea Basin</named-content>; country: <named-content xmlns:xlink="http://www.w3.org/1999/xlink" content-type="dwc:country" xlink:type="simple">Kosovo</named-content>; countryCode: <named-content xmlns:xlink="http://www.w3.org/1999/xlink" content-type="dwc:countryCode" xlink:type="simple">XKS</named-content>; municipality: <named-content xmlns:xlink="http://www.w3.org/1999/xlink" content-type="dwc:municipality" xlink:type="simple">Shtërpce</named-content>; locality: <named-content xmlns:xlink="http://www.w3.org/1999/xlink" content-type="dwc:locality" xlink:type="simple">few kilometers before Brezovica ski center</named-content>; verbatimLocality: <named-content xmlns:xlink="http://www.w3.org/1999/xlink" content-type="dwc:verbatimLocality" xlink:type="simple">tributary of the Lepenc River</named-content>; verbatimElevation: <named-content xmlns:xlink="http://www.w3.org/1999/xlink" content-type="dwc:verbatimElevation" xlink:type="simple">1457</named-content>; decimalLatitude: <named-content xmlns:xlink="http://www.w3.org/1999/xlink" content-type="dwc:decimalLatitude" xlink:type="simple">42.185053</named-content>; decimalLongitude: <named-content xmlns:xlink="http://www.w3.org/1999/xlink" content-type="dwc:decimalLongitude" xlink:type="simple">21.006089</named-content>; <bold>Event:</bold> samplingProtocol: <named-content xmlns:xlink="http://www.w3.org/1999/xlink" content-type="dwc:samplingProtocol" xlink:type="simple">UV light trap</named-content>; year: <named-content xmlns:xlink="http://www.w3.org/1999/xlink" content-type="dwc:year" xlink:type="simple">2021</named-content>; month: <named-content xmlns:xlink="http://www.w3.org/1999/xlink" content-type="dwc:month" xlink:type="simple">11</named-content>; day: <named-content xmlns:xlink="http://www.w3.org/1999/xlink" content-type="dwc:day" xlink:type="simple">12</named-content></p></list-item></list></tp:treatment-sec><tp:treatment-sec sec-type="Description"><title>Description</title><p><bold>Male.</bold> General appearance (Fig. <xref ref-type="fig" rid="F8220751">2</xref>). Head and appendages brown, prothorax, sclerites of meso- and metathorax, coxae and femora dark brown to brown; tibiae and tarsi brown. Wings light brown with brown setae. Male maxillary palps each 3-segmented. Length of each forewing 14.9–15.9 mm. Spur formula 1-3-4. Antennae brown.</p><p>Male genitalia (Figs <xref ref-type="fig" rid="F8270347">3</xref>, <xref ref-type="fig" rid="F8231440">4</xref>, <xref ref-type="fig" rid="F8270357">5</xref>, <xref ref-type="fig" rid="F8239483">6</xref>). Tergite VIII generally light brown with only a few darker patches, in dorsal view roughly rectangular, with apical portion slightly narrower, several irregularly distributed setae concentrated on proximal sclerotised portion of segment VIII, spinate area located on semi-membranous distal portion of segment VIII with slightly wider proximal portion in dorsal view, elongated, covered by small black spines. Segment IX light brown with few darker patches, with narrow dorsal and ventral portions, laterally broad, convex anteriorly. Superior appendages light brown, in lateral view long, subrectangular, with rounded tips, covered with fine pale setae of medium length, base slightly narrower than the apex. Intermediate appendages, sickle-shaped with accuminate apex, strongly turned upwards. Inferior appendages with bifid apex, turned upwards, each with longer ventral edge. Phallic apparatus consisting of aedeagus of medium length and a pair of parameres. Aedeagus bulbous in ventral view, wide at tip, with bifid apex, apicomesal excision medium-U-shaped; parameres long, with very wide basal half and slender apical half in lateral view, bearing a bunch of apical thin and long hair-like spines, grouped uniformly.</p></tp:treatment-sec><tp:treatment-sec sec-type="Diagnosis"><title>Diagnosis</title><p>Males of the new species are most similar to those of <italic><tp:taxon-name><tp:taxon-name-part taxon-name-part-type="genus" reg="Potamophylax">Potamophylax</tp:taxon-name-part><tp:taxon-name-part taxon-name-part-type="species" reg="idliri">idliri</tp:taxon-name-part></tp:taxon-name></italic>. They have some resemblance with <italic><tp:taxon-name><tp:taxon-name-part taxon-name-part-type="genus" reg="Potamophylax">P.</tp:taxon-name-part><tp:taxon-name-part taxon-name-part-type="species" reg="coronavirus">coronavirus</tp:taxon-name-part></tp:taxon-name></italic> and <italic><tp:taxon-name><tp:taxon-name-part taxon-name-part-type="genus" reg="Potamophylax">P.</tp:taxon-name-part><tp:taxon-name-part taxon-name-part-type="species" reg="juliani">juliani</tp:taxon-name-part></tp:taxon-name></italic> as well and, thus, we compare it with all the three species (Figs <xref ref-type="fig" rid="F8270359">7</xref>, <xref ref-type="fig" rid="F8268748">8</xref>). The males of the new species differ from all known species of the <italic><tp:taxon-name><tp:taxon-name-part taxon-name-part-type="genus" reg="Potamophylax">Potamophylax</tp:taxon-name-part><tp:taxon-name-part taxon-name-part-type="species" reg="winneguthi">winneguthi</tp:taxon-name-part></tp:taxon-name></italic> Species Group primarily by their uniquely-shaped parameres and inferior appendages. The <italic><tp:taxon-name><tp:taxon-name-part taxon-name-part-type="genus" reg="Potamophylax">P.</tp:taxon-name-part><tp:taxon-name-part taxon-name-part-type="species" reg="humoinsapiens">humoinsapiens</tp:taxon-name-part></tp:taxon-name></italic> sp. n. male differs from that of its most similar congeners mainly in exhibiting the combination of the following characters: (1) in lateral view very long paramere shaft, bulbous in basal half, thin in the remaining length; (2) median ventral incision on paramere shaft in lateral view; (3) parallel set-up of the basal 2/3<sup>rd</sup> of parameres on ventral view, with distal thirds diverging greatly from each other; (4) 30-40 very thin and long apical hair-like spines on parameres, grouped uniformly, curved and directed mesad in lateral view, almost reaching apex of the aedeagus in ventral view; (5) very wide distance between the dorsal and ventral corners of the apical part of inferior appendages, 2.1 times wider than in <italic><tp:taxon-name><tp:taxon-name-part taxon-name-part-type="genus" reg="Potamophylax">P.</tp:taxon-name-part><tp:taxon-name-part taxon-name-part-type="species" reg="coronavirus">coronavirus</tp:taxon-name-part></tp:taxon-name></italic>, 1.4 times wider than in <italic><tp:taxon-name><tp:taxon-name-part taxon-name-part-type="genus" reg="Potamophylax">P.</tp:taxon-name-part><tp:taxon-name-part taxon-name-part-type="species" reg="idliri">idliri</tp:taxon-name-part></tp:taxon-name></italic> and 1.2 times wider than in <italic><tp:taxon-name><tp:taxon-name-part taxon-name-part-type="genus" reg="Potamophylax">P.</tp:taxon-name-part><tp:taxon-name-part taxon-name-part-type="species" reg="juliani">juliani</tp:taxon-name-part></tp:taxon-name></italic>; and (6) longer ventral edge of inferior appendages. The <italic><tp:taxon-name><tp:taxon-name-part taxon-name-part-type="genus" reg="Potamophylax">P.</tp:taxon-name-part><tp:taxon-name-part taxon-name-part-type="species" reg="idliri">idliri</tp:taxon-name-part></tp:taxon-name></italic> male has long shaft of parameres, very narrow mesally, wide apically on lateral view; ventral incision on paramere shaft is located right after the basal third on lateral view; parallel set-up of the basal 1/3<sup>rd</sup> of parameres, with the remaining length gradually diverging from each other on ventral view; 10-15 medium long and very thick apical spines of different sizes on parameres, grouped irregularly, directed mesad; longer ventral edge of inferior appendages on lateral view. The <italic><tp:taxon-name><tp:taxon-name-part taxon-name-part-type="genus" reg="Potamophylax">P.</tp:taxon-name-part><tp:taxon-name-part taxon-name-part-type="species" reg="juliani">juliani</tp:taxon-name-part></tp:taxon-name></italic> male has a short shaft of parameres with wider basal half on lateral view without any incision; parallel set-up of parameres, only with apices diverging from each other on ventral view; medium long 5-10 medium thick apical spines on parameres; ventral and dorsal corners of inferior appendages parallel to each other, directed mesad on lateral view. The <italic><tp:taxon-name><tp:taxon-name-part taxon-name-part-type="genus" reg="Potamophylax">P.</tp:taxon-name-part><tp:taxon-name-part taxon-name-part-type="species" reg="coronavirus">coronavirus</tp:taxon-name-part></tp:taxon-name></italic> male has a short shaft of parameres, slightly wider on basal half on lateral view; ventral margin of paramere shaft straight, without any incision on lateral view; parallel set-up of parameres, only with apices diverging from each other, on ventral view; short, thick 5-10 apical spines on parameres; ventral and dorsal corners of inferior appendages parallel to each other, directed mesad on lateral view.</p></tp:treatment-sec><tp:treatment-sec sec-type="Etymology"><title>Etymology</title><p>The species epithet is a combination of two Latin words, ‘humo’, which in English means ‘to cover with soil, to bury’ and ‘insapiens’ meaning ‘unwise’ and refers to the unwise and careless treatment of habitats of the new species, degraded greatly during the past years by hydropower plants and other activities. In some segments, the whole parts of the Lepenc River are ‘buried’ in large pipes.</p></tp:treatment-sec><tp:treatment-sec sec-type="Ecology"><title>Ecology</title><p><italic><tp:taxon-name><tp:taxon-name-part taxon-name-part-type="genus" reg="Potamophylax">Potamophylax</tp:taxon-name-part><tp:taxon-name-part taxon-name-part-type="species" reg="humoinsapiens">humoinsapiens</tp:taxon-name-part></tp:taxon-name></italic> sp. n. was found at three localities during 2021 in the Sharr Mountains, in the tributaries of the Lepenc River. All sampling sites are located inside a forested area. The substrates of streams close to the sampling sites were dominated by meso- to macrolithal substrate, surrounded by dense riparian vegetation. The species was captured only by ultraviolet light traps. The species was collected during October and November, implying it has an autumn flying period. All sampling sites are located in upstream sections of streams and rivers.</p></tp:treatment-sec><tp:treatment-sec><!--Section generated to contain objects referenced in tp:taxon-treatment.--><fig id="F8220751" position="float" orientation="portrait"><object-id xmlns:xlink="http://www.w3.org/1999/xlink" content-type="arpha" xlink:type="simple">75AA84A6-71D2-52EE-9C6F-86AECD4D4496</object-id><object-id xmlns:xlink="http://www.w3.org/1999/xlink" content-type="doi" xlink:type="simple">10.3897/BDJ.11.e97969.figure2</object-id><label>Figure 2.</label><caption><p>Male adult of <italic><tp:taxon-name><tp:taxon-name-part taxon-name-part-type="genus" reg="Potamophylax">Potamophylax</tp:taxon-name-part><tp:taxon-name-part taxon-name-part-type="species" reg="humoinsapiens">humoinsapiens</tp:taxon-name-part></tp:taxon-name></italic> sp. n.</p></caption><graphic xmlns:xlink="http://www.w3.org/1999/xlink" xlink:href="bdj-11-e97969-g002.jpg" position="float" id="oo_790888.jpg" orientation="portrait" xlink:type="simple"><uri content-type="original_file" xlink:type="simple">https://binary.pensoft.net/fig/790888</uri></graphic></fig><fig id="F8270347" position="float" orientation="portrait"><object-id xmlns:xlink="http://www.w3.org/1999/xlink" content-type="arpha" xlink:type="simple">323BFD3D-5DF9-5582-8DE7-C72C1375387F</object-id><object-id xmlns:xlink="http://www.w3.org/1999/xlink" content-type="doi" xlink:type="simple">10.3897/BDJ.11.e97969.figure3</object-id><label>Figure 3.</label><caption><p>Male genitalia of <italic><tp:taxon-name><tp:taxon-name-part taxon-name-part-type="genus" reg="Potamophylax">Potamophylax</tp:taxon-name-part><tp:taxon-name-part taxon-name-part-type="species" reg="humoinsapiens">humoinsapiens</tp:taxon-name-part></tp:taxon-name></italic> sp. n.: <bold>A.</bold> left lateral view; <bold>B.</bold> dorsal view.</p></caption><graphic xmlns:xlink="http://www.w3.org/1999/xlink" xlink:href="bdj-11-e97969-g003.png" position="float" id="oo_773724.png" orientation="portrait" xlink:type="simple"><uri content-type="original_file" xlink:type="simple">https://binary.pensoft.net/fig/773724</uri></graphic></fig><fig id="F8231440" position="float" orientation="portrait"><object-id xmlns:xlink="http://www.w3.org/1999/xlink" content-type="arpha" xlink:type="simple">220BE69D-718F-574C-A0E3-7FCC2D2BDCD4</object-id><object-id xmlns:xlink="http://www.w3.org/1999/xlink" content-type="doi" xlink:type="simple">10.3897/BDJ.11.e97969.figure4</object-id><label>Figure 4.</label><caption><p>Male genitalia of <italic><tp:taxon-name><tp:taxon-name-part taxon-name-part-type="genus" reg="Potamophylax">Potamophylax</tp:taxon-name-part><tp:taxon-name-part taxon-name-part-type="species" reg="humoinsapiens">humoinsapiens</tp:taxon-name-part></tp:taxon-name></italic> sp. n.: <bold>A.</bold> left lateral view; <bold>B.</bold> dorsal view.</p></caption><graphic xmlns:xlink="http://www.w3.org/1999/xlink" xlink:href="bdj-11-e97969-g004.jpg" position="float" id="oo_768924.jpg" orientation="portrait" xlink:type="simple"><uri content-type="original_file" xlink:type="simple">https://binary.pensoft.net/fig/768924</uri></graphic></fig><fig id="F8270357" position="float" orientation="portrait"><object-id xmlns:xlink="http://www.w3.org/1999/xlink" content-type="arpha" xlink:type="simple">CF040780-3267-52C7-9C5A-9A3F1C6B4A55</object-id><object-id xmlns:xlink="http://www.w3.org/1999/xlink" content-type="doi" xlink:type="simple">10.3897/BDJ.11.e97969.figure5</object-id><label>Figure 5.</label><caption><p>Aedeagus and parameres of the male genitalia of <italic><tp:taxon-name><tp:taxon-name-part taxon-name-part-type="genus" reg="Potamophylax">Potamophylax</tp:taxon-name-part><tp:taxon-name-part taxon-name-part-type="species" reg="humoinsapiens">humoinsapiens</tp:taxon-name-part></tp:taxon-name></italic> sp. n.: <bold>A.</bold> ventral view; <bold>B.</bold> lateral view.</p></caption><graphic xmlns:xlink="http://www.w3.org/1999/xlink" xlink:href="bdj-11-e97969-g005.png" position="float" id="oo_773726.png" orientation="portrait" xlink:type="simple"><uri content-type="original_file" xlink:type="simple">https://binary.pensoft.net/fig/773726</uri></graphic></fig><fig id="F8239483" position="float" orientation="portrait"><object-id xmlns:xlink="http://www.w3.org/1999/xlink" content-type="arpha" xlink:type="simple">CD3D1F40-A976-550F-A69C-4F5753FE72F9</object-id><object-id xmlns:xlink="http://www.w3.org/1999/xlink" content-type="doi" xlink:type="simple">10.3897/BDJ.11.e97969.figure6</object-id><label>Figure 6.</label><caption><p>Aedeagus and parameres of the male genitalia of <italic><tp:taxon-name><tp:taxon-name-part taxon-name-part-type="genus" reg="Potamophylax">Potamophylax</tp:taxon-name-part><tp:taxon-name-part taxon-name-part-type="species" reg="humoinsapiens">humoinsapiens</tp:taxon-name-part></tp:taxon-name></italic> sp. n.: <bold>A.</bold> ventral view; <bold>B.</bold> lateral view.</p></caption><graphic xmlns:xlink="http://www.w3.org/1999/xlink" xlink:href="bdj-11-e97969-g006.jpg" position="float" id="oo_768927.jpg" orientation="portrait" xlink:type="simple"><uri content-type="original_file" xlink:type="simple">https://binary.pensoft.net/fig/768927</uri></graphic></fig><fig-group id="F8270359" position="float" orientation="portrait"><caption><p>Lateral profiles of male genitalia of four species of the <italic><tp:taxon-name><tp:taxon-name-part taxon-name-part-type="genus" reg="Potamophylax">Potamophylax</tp:taxon-name-part><tp:taxon-name-part taxon-name-part-type="species" reg="winneguthi">winneguthi</tp:taxon-name-part></tp:taxon-name></italic> Species Cluster.</p></caption><fig id="F8270364" position="float" orientation="portrait"><object-id xmlns:xlink="http://www.w3.org/1999/xlink" content-type="arpha" xlink:type="simple">E5A10EEE-DC45-5265-9506-04272063CD6C</object-id><object-id xmlns:xlink="http://www.w3.org/1999/xlink" content-type="doi" xlink:type="simple">10.3897/BDJ.11.e97969.figure7a</object-id><label>Figure 7a.</label><caption><p><italic><tp:taxon-name><tp:taxon-name-part taxon-name-part-type="genus" reg="Potamophylax">Potamophylax</tp:taxon-name-part><tp:taxon-name-part taxon-name-part-type="species" reg="humoinsapiens">humoinsapiens</tp:taxon-name-part></tp:taxon-name></italic> sp. n.</p></caption><graphic xmlns:xlink="http://www.w3.org/1999/xlink" xlink:href="bdj-11-e97969-g007_a.png" xlink:type="simple" position="float" orientation="portrait" id="oo_773727.png"><uri content-type="original_file" xlink:type="simple">https://binary.pensoft.net/fig/773727</uri></graphic></fig><fig id="F8270365" position="float" orientation="portrait"><object-id xmlns:xlink="http://www.w3.org/1999/xlink" content-type="arpha" xlink:type="simple">38D8E42E-9718-5C1F-AB04-430B96D5503F</object-id><object-id xmlns:xlink="http://www.w3.org/1999/xlink" content-type="doi" xlink:type="simple">10.3897/BDJ.11.e97969.figure7b</object-id><label>Figure 7b.</label><caption><p><italic><tp:taxon-name><tp:taxon-name-part taxon-name-part-type="genus" reg="Potamophylax">Potamophylax</tp:taxon-name-part><tp:taxon-name-part taxon-name-part-type="species" reg="idliri">idliri</tp:taxon-name-part></tp:taxon-name></italic> Ibrahimi, Bilalli &amp; Kučinić, 2022.</p></caption><graphic xmlns:xlink="http://www.w3.org/1999/xlink" xlink:href="bdj-11-e97969-g007_b.png" xlink:type="simple" position="float" orientation="portrait" id="oo_773728.png"><uri content-type="original_file" xlink:type="simple">https://binary.pensoft.net/fig/773728</uri></graphic></fig><fig id="F8270366" position="float" orientation="portrait"><object-id xmlns:xlink="http://www.w3.org/1999/xlink" content-type="arpha" xlink:type="simple">C51641F3-354B-5A7B-8535-5411E0CED060</object-id><object-id xmlns:xlink="http://www.w3.org/1999/xlink" content-type="doi" xlink:type="simple">10.3897/BDJ.11.e97969.figure7c</object-id><label>Figure 7c.</label><caption><p><italic><tp:taxon-name><tp:taxon-name-part taxon-name-part-type="genus" reg="Potamophylax">Potamophylax</tp:taxon-name-part><tp:taxon-name-part taxon-name-part-type="species" reg="coronavirus">coronavirus</tp:taxon-name-part></tp:taxon-name></italic> Ibrahimi, Bilalli &amp; Vitecek, 2021.</p></caption><graphic xmlns:xlink="http://www.w3.org/1999/xlink" xlink:href="bdj-11-e97969-g007_c.png" xlink:type="simple" position="float" orientation="portrait" id="oo_773729.png"><uri content-type="original_file" xlink:type="simple">https://binary.pensoft.net/fig/773729</uri></graphic></fig><fig id="F8270367" position="float" orientation="portrait"><object-id xmlns:xlink="http://www.w3.org/1999/xlink" content-type="arpha" xlink:type="simple">AC7B08A6-909D-5975-8024-CBAAF31DB1E0</object-id><object-id xmlns:xlink="http://www.w3.org/1999/xlink" content-type="doi" xlink:type="simple">10.3897/BDJ.11.e97969.figure7d</object-id><label>Figure 7d.</label><caption><p><italic><tp:taxon-name><tp:taxon-name-part taxon-name-part-type="genus" reg="Potamophylax">Potamophylax</tp:taxon-name-part><tp:taxon-name-part taxon-name-part-type="species" reg="juliani">juliani</tp:taxon-name-part></tp:taxon-name></italic> Kumanski, 1999.</p></caption><graphic xmlns:xlink="http://www.w3.org/1999/xlink" xlink:href="bdj-11-e97969-g007_d.png" xlink:type="simple" position="float" orientation="portrait" id="oo_773730.png"><uri content-type="original_file" xlink:type="simple">https://binary.pensoft.net/fig/773730</uri></graphic></fig></fig-group><fig-group id="F8268748" position="float" orientation="portrait"><caption><p>Lateral profiles of male genitalia of four species of the <italic><tp:taxon-name><tp:taxon-name-part taxon-name-part-type="genus" reg="Potamophylax">Potamophylax</tp:taxon-name-part><tp:taxon-name-part taxon-name-part-type="species" reg="winneguthi">winneguthi</tp:taxon-name-part></tp:taxon-name></italic> Species Cluster: 1. lateral view; 2; dorsal view of intermediate appendages; 3. lateral view of parameres.</p></caption><fig id="F8268753" position="float" orientation="portrait"><object-id xmlns:xlink="http://www.w3.org/1999/xlink" content-type="arpha" xlink:type="simple">146F264F-F683-5FBC-B232-208C8EAF9CF0</object-id><object-id xmlns:xlink="http://www.w3.org/1999/xlink" content-type="doi" xlink:type="simple">10.3897/BDJ.11.e97969.figure8a</object-id><label>Figure 8a.</label><caption><p><italic><tp:taxon-name><tp:taxon-name-part taxon-name-part-type="genus" reg="Potamophylax">Potamophylax</tp:taxon-name-part><tp:taxon-name-part taxon-name-part-type="species" reg="humoinsapiens">humoinsapiens</tp:taxon-name-part></tp:taxon-name></italic> sp. n.</p></caption><graphic xmlns:xlink="http://www.w3.org/1999/xlink" xlink:href="bdj-11-e97969-g008_a.png" xlink:type="simple" position="float" orientation="portrait" id="oo_790886.png"><uri content-type="original_file" xlink:type="simple">https://binary.pensoft.net/fig/790886</uri></graphic></fig><fig id="F8268754" position="float" orientation="portrait"><object-id xmlns:xlink="http://www.w3.org/1999/xlink" content-type="arpha" xlink:type="simple">391AC964-4324-589F-A05C-57FF19DA12C9</object-id><object-id xmlns:xlink="http://www.w3.org/1999/xlink" content-type="doi" xlink:type="simple">10.3897/BDJ.11.e97969.figure8b</object-id><label>Figure 8b.</label><caption><p><italic><tp:taxon-name><tp:taxon-name-part taxon-name-part-type="genus" reg="Potamophylax">Potamophylax</tp:taxon-name-part><tp:taxon-name-part taxon-name-part-type="species" reg="idliri">idliri</tp:taxon-name-part></tp:taxon-name></italic> Ibrahimi, Bilalli &amp; Kučinić, 2022.</p></caption><graphic xmlns:xlink="http://www.w3.org/1999/xlink" xlink:href="bdj-11-e97969-g008_b.png" xlink:type="simple" position="float" orientation="portrait" id="oo_773544.png"><uri content-type="original_file" xlink:type="simple">https://binary.pensoft.net/fig/773544</uri></graphic></fig><fig id="F8268755" position="float" orientation="portrait"><object-id xmlns:xlink="http://www.w3.org/1999/xlink" content-type="arpha" xlink:type="simple">EE19FB18-E35A-572F-8C6D-48EE546F6659</object-id><object-id xmlns:xlink="http://www.w3.org/1999/xlink" content-type="doi" xlink:type="simple">10.3897/BDJ.11.e97969.figure8c</object-id><label>Figure 8c.</label><caption><p><italic><tp:taxon-name><tp:taxon-name-part taxon-name-part-type="genus" reg="Potamophylax">Potamophylax</tp:taxon-name-part><tp:taxon-name-part taxon-name-part-type="species" reg="coronavirus">coronavirus</tp:taxon-name-part></tp:taxon-name></italic> Ibrahimi, Bilalli &amp; Vitecek, 2021.</p></caption><graphic xmlns:xlink="http://www.w3.org/1999/xlink" xlink:href="bdj-11-e97969-g008_c.png" xlink:type="simple" position="float" orientation="portrait" id="oo_773545.png"><uri content-type="original_file" xlink:type="simple">https://binary.pensoft.net/fig/773545</uri></graphic></fig><fig id="F8268756" position="float" orientation="portrait"><object-id xmlns:xlink="http://www.w3.org/1999/xlink" content-type="arpha" xlink:type="simple">EE1C87E8-2E4E-55DE-8F76-D6E8DD3945F6</object-id><object-id xmlns:xlink="http://www.w3.org/1999/xlink" content-type="doi" xlink:type="simple">10.3897/BDJ.11.e97969.figure8d</object-id><label>Figure 8d.</label><caption><p><italic><tp:taxon-name><tp:taxon-name-part taxon-name-part-type="genus" reg="Potamophylax">Potamophylax</tp:taxon-name-part><tp:taxon-name-part taxon-name-part-type="species" reg="juliani">juliani</tp:taxon-name-part></tp:taxon-name></italic> Kumanski, 1999.</p></caption><graphic xmlns:xlink="http://www.w3.org/1999/xlink" xlink:href="bdj-11-e97969-g008_d.png" xlink:type="simple" position="float" orientation="portrait" id="oo_773546.png"><uri content-type="original_file" xlink:type="simple">https://binary.pensoft.net/fig/773546</uri></graphic></fig></fig-group></tp:treatment-sec></tp:taxon-treatment>
